# Supplementary material for: Automated image analysis method for oil-release test of lipid-based materials
Source: MethodsX. 2021 Jul 10;8:101447. doi: 10.1016/j.mex.2021.101447 (PMC8374682; doi:10.1016/j.mex.2021.101447)
Supplement: Supplementary file 1 — Supplementary material and/or Additional information • Oil Release GIF. Animation showing the evolution of the oil stain observed from 200 images captured over 33 h. • Image Conversion for Oil Release Analysis. Macro file containing Script #1 for automatic conversion to 8-bit and size reduction of oil-release test images. • Calculation Oil Release Analysis. Macro file containing Script #2 for automatic analysis of oil-release test images. [file mmc1.zip › Calculation Oil Release Analysis.ijm]

input = "C:/Users/fabio/Desktop/ULTRA-OLEO/Oil release test/Test modified script/";
function action (input, filename){
	open(input + filename);
	run("Set Scale...", "distance=416 known=12.1 pixel=1 unit=cm global");
	run("Enhance Contrast", "saturated=0.35");
	run("Apply LUT");
	makeOval(265, 46, 431, 432);
	setBackgroundColor(0, 0, 0);
	run("Clear Outside");
	setAutoThreshold("Default dark");
	setThreshold(170, 255);
	setOption("BlackBackground", true);
	run("Convert to Mask");
	run("Analyze Particles...", "size=0.005-Infinity summarize");
	close();
	}
list = getFileList(input)
for (i = 0; i < list.length; i++){
	action(input, list[i]);
	}
