# Supplementary material for: Automated image analysis method for oil-release test of lipid-based materials
Source: MethodsX. 2021 Jul 10;8:101447. doi: 10.1016/j.mex.2021.101447 (PMC8374682; doi:10.1016/j.mex.2021.101447)
Supplement: Supplementary file 1 — Supplementary material and/or Additional information • Oil Release GIF. Animation showing the evolution of the oil stain observed from 200 images captured over 33 h. • Image Conversion for Oil Release Analysis. Macro file containing Script #1 for automatic conversion to 8-bit and size reduction of oil-release test images. • Calculation Oil Release Analysis. Macro file containing Script #2 for automatic analysis of oil-release test images. [file mmc1.zip › Image Conversion for Oil Release Analysis.ijm]

input = "C:/Users/fabio/Desktop/ULTRA-OLEO/Oil release test/New chamber - Acuspin concept/Original/Sonicated 2 MHz/10%_MG_sonicated_R16/";
output = "C:/Users/fabio/Desktop/ULTRA-OLEO/Oil release test/New chamber - Acuspin concept/Converted/Sonicated 2 MHz/10%_MG_sonicated_R16/";
function action (input, output, filename){
	open(input + filename);
	run("8-bit");
	run("Scale...", "x=0.5 y=0.5 width=960 height=540 interpolation=Bilinear average create");
	saveAs("Jpeg",output + filename);
	close();
	}
setBatchMode(true);
list = getFileList(input)
for (i = 0; i < list.length; i++){
	action(input, output, list[i]);
	}
setBatchMode(false);
